# Supplementary material for: Development of a SFTSV DNA vaccine that confers complete protection against lethal infection in ferrets
Source: Nat Commun. 2019 Aug 23;10:3836. doi: 10.1038/s41467-019-11815-4 (PMC6707330; doi:10.1038/s41467-019-11815-4)
Supplement: Supplementary file 4 — Source Data [file 41467_2019_11815_MOESM4_ESM.xlsx]

## Sheet: Figure 1
Figure 1b
Figure 1d
			Control	Vaccine	Vaccine/EP
	SFUs / 5×105 splenocytes	Gn	0	16	74
			0	31.5	48.5
			20	8	98
			0	22	63
		Gc	0	60	236
			0.5	103	349
			6	65	293.5
			0	126.5	354
		N	0	77	92
			1.5	55	107
			2	52	92
			3	118.5	117
		NSs	0.5	114	879
			1.5	233.5	853
			8	98	930.5
			9	287	967
		RdRp	3	11	48.5
			2.5	12.5	28.5
			15	8	59
			22	26.5	54.5
Figure 1e
		Control	Vaccine	Vaccine/EP
	% dextramer+ cells / total CD8+ T cells	0.023	0.51	1.89
		0.033	0.55	2.03
		0.00716	0.61	2.08
		Dextramerneg	Dextramerpos
	% CD44+CD62L– cells	19	92.5
		23.7	94.5
		28.4	95.8
Figure 1f
		Control	Vaccine	Vaccine/EP
	FRNT50 titer (10log2)	0.5	0.5	2
		0.5	1	3
		0.5	1	4
		0.5	0.5	3

## Sheet: Figure 2
Figure 2b
			Control
			Pre-vac							3x-vac
			C1	C2	C3	C4	C5	C6	C7	C1	C2	C3	C4	C5	C6	C7
	SFUs / 2×105 PBMCs	Gn	1.33333	6.66667	2	4	38	39.3333	41	1	5.5	3	6.5	18.3333	17	3.5
		Gc	0	5.33333	3.33333	14	31.5	23.6667	45	6	12	6	29.5	20.3333	0	13
		N	0	0.333333	5	18.6667	1.5	8	30	4	0.5	2	20.5	16.1667	7.5	2.5
		NS	0	1	0	9.33333	7.5	18.3333	22.5	1	6.5	5	3.5	4.83333	8.5	2.5
		RdRp	2	4	26.6667	5.33333	20	0	5.5	1	11.5	14	13.5	8	6	15
			Vaccine
			Pre-vac								3x-vac
			V1	V2	V3	V4	V5	V6	V7	V8	V1	V2	V3	V4	V5	V6	V7	V8
	SFUs / 2×105 PBMCs	Gn	4	0.333333	18.3333	18.3333	11	15	0	20	98	165	316	226	186	211	309	100
		Gc	2.33333	1	4	9	31	5	40	41	46	254	209	171	774	339	140	222
		N	3.33333	0	4.83333	32.6667	29	6.5	27	10.5	8.5	10	57	19.5	86.5	27.5	170.5	117.5
		NS	0	0.333333	7.83333	9.66667	23	0	20	8.5	9.5	26	120	0	369.5	57.5	17.5	3.5
		RdRp	1.66667	0	18	5.33333	7	10.5	9	15.5	103	143	6	185.5	5.5	3.5	222	16.5
Figure 2c
		Control			Vaccine
		number	Pre-vac	3x-vac	number	Pre-vac	3x-vac
	FRNT50 titer (10log2)	C1	0.5	0.5	V1	0.5	3
		C2	0.5	0.5	V2	0.5	5
		C3	0.5	0.5	V3	0.5	5
		C4	0.5	0.5	V4	0.5	5
		C5	0.5	0.5	V5	0.5	5
		C6	0.5	0.5	V6	0.5	4
		C7	0.5	0.5	V7	0.5	4
					V8	0.5	5
Figure 2d
			Control		Vaccine
		Days post infection	death	% Survival rate	death	% Survival rate
		0		100		100
		2		100		100
		4		100		100
		6		100		100
		7	C4, C5, C6	57.1429		100
		8	C1, C2, C7	14.2857		100
		9	C3	0		100
		10				100
		12				100
		14				100
Figure 2e
		Control						Vaccine
	Days post-infection	number	0	2	4	6	8	number	0	2	4	6	8
	Serum viral load (log10/ml)	C1	0	4.1	4.1	3.6		V1	0	0	0	0	0
		C2	0	4.2	3.2	2.2		V2	0	0	0	0	0
		C3	0	3.1	3.1	3.1	2.3	V3	0	0	0	0	0
		C4	0	3.1	3.1	3.2		V4	0	0	0	0	0
		C5	0	2.5	5.1	5.6		V5	0	0	0	0	0
		C6	0	2.7	5.1	2.3		V6	0	0	0	0	0
		C7	0	3.2	5.6	5.2		V7	0	0	0	0	0
								V8	0	0	0	0	0
Figure 2f
		Control						Vaccine
	Days post-infection	number	0	2	4	6	8	number	0	2	4	6	8
	Platelet count (105/μl)	C1	6.18	4.4	1.08	0.3		V1	5.47	10.8	10.61	4.51	7.77
		C2	4.24	1.94	1.55	0.48		V2	2.94	9.47	8.62	5.25	5.31
		C3	8.6	5.4	2.91	1.63	0.12	V3	1.53	4.87	4.54	4.18	1.02
		C4	9.47	7.31	2.33	0.23		V4	6.57	10.05	8.52	8.09	8.11
		C5	3.97	2.05	0.59	0.21		V5	5.97	7.54	9.4	7.76	5.92
		C6	7.16	2.81	3.05	0.53		V6	5.5	4.77	6.31	4.87	5.59
		C7	7.5	3.26	1.87	0.66		V7	7.59	6.26	7.55	6.59	6.21
								V8	7.54	6.2	5.75	6.22	6.26
Figure 2g
		Control						Vaccine
	Days post-infection	number	0	2	4	6	8	number	0	2	4	6	8
	Serum viral load (log10/ml)	C1	0	1.5	2.9	1.5		V1	0	-1.2	-1.1	-0.4	-0.8
		C2	0	0	1.7	1		V2	0	-0.8	-1.2	-1.3	-1.3
		C3	0	0.4	1.1	1.2	-3.5	V3	0	0.6	-0.5	0	-0.6
		C4	0	0.6	2.3	-1.6		V4	0	0.9	0.1	0.2	-0.4
		C5	0	-0.9	1.9	1		V5	0	0.3	-0.1	-0.6	0.3
		C6	0	0.3	1.4	1.1		V6	0	1	1.4	-0.1	1.3
		C7	0	-0.1	1.1	0.3		V7	0	0	0.2	-0.5	-0.1
								V8	0	0.1	0.4	-1.4	0.5
Figure 2h
		Control						Vaccine
	Days post-infection	number	0	2	4	6	8	number	0	2	4	6	8
	% Relative body weight	C1	100	101.094	96.5577	90.9806		V1	100	95.3	95.9	94.7	92.9
		C2	100	93.2372	89.9023	85.947		V2	100	95.2	96.8	97.8	96
		C3	100	100.652	101.056	94.3684	83.1313	V3	100	94.7	93	95.2	92.6
		C4	100	93.6586	88.9378	83.442		V4	100	98.8	98.7	102.2	98.6
		C5	100	97.9	93.4	88		V5	100	99.6	94.2	96	95.3
		C6	100	94.6	89.7	85.3		V6	100	98.7	97.2	95.9	94.2
		C7	100	97.1	95.4	93		V7	100	98.6	95.5	94.4	92.7
								V8	100	97.4	96.3	95.2	93.2

## Sheet: Figure 3
Figure 3b
			Control
			Pre-vac						3x-vac
			C8	C9	C10	C11	C12	C13	C8	C9	C10	C11	C12	C13
	SFUs / 2×105 PBMCs	Gn	0	0	0.5	23	7	14	0	0	0	0	25	0
		Gc	0	0	3.5	19	7	46	0	0	0	0	6	0
			Gn/Gc vaccine
			Pre-vac				3x-vac
			V21	V22	V23	V24	V21	V22	V23	V24
	SFUs / 2×105 PBMCs	Gn	14	0	80	19	470	667	154	271
		Gc	0	0	21	16	271	1213	134	129
Figure 3c
		Control			Gn/Gc vaccine			Gn/Gc serum transfer
		number	Pre-vac	3x-vac	number	Pre-vac	3x-vac	number	Before	After
	FRNT50 titer (10log2)	C8	0.5	0.5	V21	0.5	3	V28	0.5	5
		C9	0.5	0.5	V22	0.5	6	V29	0.5	4
		C10	0.5	0.5	V23	0.5	6	V30	0.5	4
		C11	0.5	0.5	V24	0.5	6	V31	0.5	3
		C12	0.5	0.5
		C13	0.5	0.5
Figure 3d
			Control		Gn/Gc vaccine		Gn/Gc serum transfer
		Days post infection		death	death	% Survival rate	death	% Survival rate
	% Survival rate	0		100		100		100
		2		100		100		100
		4		100		100		100
		6		100		100		100
		8		100		100		100
		9	C10, C13	66.6667		100		100
		10	C8, C9, C11, C12	0		100		100
		12				100		100
		14				100		100
Figure 3e
			Control serum transfer		N/NSs/RdRp serum transfer
		Days post infection	death	% Survival rate	death	% Survival rate
	% Survival rate	0		100		100
		2		100		100
		4		100		100
		6		100		100
		7		100	V34	66.6667
		8	V25	66.6667		66.6667
		9	V26	33.3333		66.6667
		10	V27	0	V32	33.3333
		11			V33	0
		12
		14
Figure 3f
		Control						Gn/Gc vaccine						Gn/Gc serum transfer
	Days post-infection	number	0	2	4	6	8	number	0	2	4	6	8	number	0	2	4	6	8
	Serum viral load (log10/ml)	C8	0	1.6	1.5	4.1	4.7	V21	0	0	0	0	0	V28	0	2.1	1.3	1.1	0
		C9	0	2.3	2.3	3.2	5.1	V22	0	0	0	0	0	V29	0	1.3	1.1	0	0
		C10	0	2.5	2.6	4.3	2.7	V23	0	0	0	0	0	V30	0	2.1	0	0	0
		C11	0	2.8	3.7	5.1	4.2	V24	0	1.1	0	0	0	V31	0	2.6	1.1	0.8	0
		C12	0	2.9	4.4	5.1	3.1
		C13	0	2.2	4.2	3.7	4.2
Figure 3g
		Control						Gn/Gc vaccine						Gn/Gc serum transfer
	Days post-infection	number	0	2	4	6	8	number	0	2	4	6	8	number	0	2	4	6	8
	Platelet count (105/μl)	C8	4.35	3.02	1.76	0.8	0.31	V21	6.17	8.07	9.13	7.51	3.35	V28	4.71	5.13	4.61	4.79	4.38
		C9	7.47	6.31	2.15	1.2	0.25	V22	5.48	8.25	7.53	6.97	4.1	V29	6.61	6.89	6.62	1.57	1.72
		C10	4.38	2.54	1.48	0.42	0.23	V23	6.97	8.72	7.64	5.85	6.41	V30	10.15	12	7.33	6.44	6.66
		C11	7.6	6.4	2.91	1.53	0.2	V24	5.46	7.42	7.04	9.65	5.76	V31	2.95	5.74	1.6	2.91	3.95
		C12	7.42	5.43	2.48	1.15	0.18
		C13	5.16	5.46	1.24	0.34	0.19

## Sheet: Figure 4
Figure 4a
			Control
			Pre-vac						3x-vac
			C8	C9	C10	C11	C12	C13	C8	C9	C10	C11	C12	C13
	SFUs / 2×105 PBMCs	N	0	1	0	10	2.5	8.5	0	0	0	0	8	0
		NSs	0	0	0.5	16	9.5	0.5	0	0	0	0	12	0
		RdRp	0	4	0	28.6667	17	23	0	0	5	0	3	0
			N/NSs/RdRp vaccine
			Pre-vac				3x-vac
			V35	V36	V37	V38	V35	V36	V37	V38
	SFUs / 2×105 PBMCs	N	0	2.5	2.5	0	185	262.5	110.5	202
		NSs	0	0.5	0	0	401	461.5	96.5	77
		RdRp	0	5.5	8.5	0	11	751	86	6
			N vaccine
			Pre-vac			3x-vac
			V39	V40	V41	V39	V40	V41
	SFUs / 2×105 PBMCs	N	85	17	24.5	404.5	317	329
			NSs vaccine
			Pre-vac			3x-vac
			V42	V43	V44	V42	V43	V44
	SFUs / 2×105 PBMCs	NSs	26	0	0	131.5	339	337
			RdRp vaccine
			Pre-vac			3x-vac
			V45	V46	V47	V45	V46	V47
	SFUs / 2×105 PBMCs	RdRp	0	82	3	128	299	74
Figure 4b
		Control		N/NSs/RdRp vaccine		N vaccine		NSs vaccine		RdRp vaccine		Positive control
	FRNT50 titer (10log2)	C8	0.5	V35	0.5	V39	0.5	V42	0.5	V45	0.5	3
		C9	0.5	V36	0.5	V40	0.5	V43	0.5	V46	0.5	4
		C10	0.5	V37	0.5	V41	0.5	V44	0.5	V47	0.5	4
		C11	0.5	V38	0.5							4
		C12	0.5
		C13	0.5
Figure 4c
			Control		N/NSs/RdRp vaccine		N vaccine		NSs vaccine		RdRp vaccine
		Days post infection	death	% Survival rate	death	% Survival rate	death	% Survival rate	death	% Survival rate	death	% Survival rate
		0		100		100		100		100		100
		2		100		100		100		100		100
		4		100		100		100		100		100
		6		100		100		100		100		100
		8		100		100	V40, V41	33.3333		100		100
		9	C10, C13	66.6667		100		33.3333		100		100
		10	C8, C9, C11, C12	0		100		33.3333	V44	66.6667	V47	66.6667
		11				100		33.3333	V43	33.3333	V46	33.3333
		12				100		33.3333		33.3333		33.3333
		14				100		33.3333		33.3333		33.3333
Figure 4d
		N/NSs/RdRp vaccine						N vaccine							NSs vaccine							RdRp vaccine
	Days post-infection	number	0	2	4	6	8	number	0	2	4	6	8	10	number	0	2	4	6	8	10	number	0	2	4	6	8	10
	Serum viral load (log10/ml)	V35	0	1.6	1.2	0	0	V39	0	0.6	4.2	2.5	0.5	0	V42	0	2.2	3.6	1.8	0	0	V45	0	1.2	2.7	2.1	0	0
		V36	0	1.3	1.1	0	0	V40	0	2.4	4.2	4.8			V43	0	3.5	4.3	4.9	3.6	0.7	V46	0	2.4	3.1	4.2	3.8	0.9
		V37	0	2.1	1.7	0.7	0	V41	0	3.6	5.8	4.5			V44	0	3.1	4.4	4.8	3.7		V47	0	2.8	4.7	4.5	4.9
		V38	0	1.6	0.2	0	0
Figure 4e
		N/NSs/RdRp vaccine						N vaccine							NSs vaccine							RdRp vaccine
	Days post-infection	number	0	2	4	6	8	number	0	2	4	6	8	10	number	0	2	4	6	8	10	number	0	2	4	6	8	10
	Platelet count (105/μl)	V35	6.57	7.51	9.14	9.51	7.35	V39	8.5	7.31	6.36	4.13	5.12	4.87	V42	6.53	6.23	5.33	6.43	6.28	6.4	V45	6.37	4.14	3.89	4.19	6.39	6.67
		V36	4.22	6.49	5.19	6.4	2.14	V40	8.11	4.36	3.89	2.13			V43	8.32	6.12	4.23	2.57	2.15	1.87	V46	8.27	6.26	3.54	2.98	1.98	1.69
		V37	2.8	5.6	3.69	4.09	2.25	V41	11.25	9.12	5.97	1.57			V44	9.15	7.13	3.6	2.18	1.88		V47	9.18	7.14	2.98	2.55	1.87
		V38	5.38	6.28	3.78	5.87	5.82

## Sheet: Suppl Figure 2
Suppl Figure 2a
			pVax1	pVax1-Gn	pVax1-Gc	pVax1-N	pVax1-NSs	pVax1-RdRp
	SFUs / 3×105 splenocytes	Gn	1.5	281.5	0	0	0	0
			3	349	0	0	0	0
			5	298	0	0	0	0
		Gc	1.5	0	939.5	0	0	0
			2	0	608	0	0	0
			5	0	578	0	0	0
		N	0.5	0	0	480.5	0	0
			1.5	0	0	359	0	0
			2.375	0	0	239.5	0	0
		NSs	1.5	0	0	0	475	0
			5.5	0	0	0	552.5	0
			2.75	0	0	0	521.25	0
		RdRp	9.5	0	0	0	0	179
			9.5	0	0	0	0	73.5
			2.75	0	0	0	0	66.5
Suppl Figure 2b
		Single peptide of NSs OLP	Control	Vaccine		Vaccine/EP
	SFUs / 5×105 splenocytes	1-15	0	0	0	0	0
		8-22	0	0	0	1	0
		15-29	0	0	0	1	0
		22-36	0	1	0	3	2
		29-43	1	1	0	0	0
		36-50	0	31	0	6	9
		43-57	2	13	6	16	9
		50-64	0	0	0	0	0
		57-71	0	0	0	1	0
		64-78	0	1	0	1	1
		71-85	0	0	2	4	1
		78-92	0	0	0	2	0
		85-99	0	0	0	2	0
		92-106	0	0	0	0	0
		99-113	0	3	1	17	4
		106-120	0	3	25	3	5
		113-127	0	1	0	1	0
		120-134	0	0	0	3	0
		127-141	0	0	0	0	0
		134-148	0	0	0	3	0
		141-155	0	1	1	0	0
		148-162	0	0	0	0	0
		155-169	0	1	2	0	2
		162-176	0	0	0	3	0
		169-183	0	0	0	2	1
		176-190	0	0	4	3	0
		183-197	0	2	0	5	0
		190-204	0	0	4	3	31
		197-211	0	0	0	6	0
		204-218	4	1	1	1	0
		211-225	0	3	0	1	0
		218-232	0	0	0	0	0
		225-239	0	0	0	1	0
		232-246	0	0	0	1	0
		239-253	0	11	1	14	0
		246-260	0	278	195	711	768
		253-267	0	0	0	4	1
		260-274	0	0	0	1	0
		267-281	0	0	1	0	1
		274-288	3	0	5	4	2
		281-293	3	0	0	0	0
Suppl Figure 2d
		NSs OLP	NSs246-260	YPYLMAHYL
	SFUs / 5×105 splenocytes	920.2	583.2	583.2
		767.2	570.2	546.2
		832.2	579.2	553.2
		949.2	485.2	539.2
		857.2	523.2	532.2

## Sheet: Suppl Figure 3
Suppl Figure 3b
		group	Vaccine		Vaccine/EP
		Sample	spleen1	spleen2	spleen1	spleen2
		Subset	CD8+	CD8+	CD8+	CD8+
		OLP	NSs	NSs	NSs	NSs
		IFNg: + IL-2: + TNFa: +	1.41111	1.44444	6.77419	4.54545
		IFNg: + IL-2: + TNFa: -	1.33333	3.77778	0.677419	0.522727
		IFNg: + IL-2: - TNFa: +	28.333	20.3333	53.871	49.4455
		IFNg: - IL-2: + TNFa: +	18.8889	16.6667	24.0423	32.9545
		IFNg: + IL-2: - TNFa: -	1.02333	4.11111	0.138387	0.0859091
		IFNg: - IL-2: + TNFa: -	17.8992	23.6667	2.88387	1.7641
		IFNg: - IL-2: - TNFa: +	31.1111	30	11.6129	10.6818

## Sheet: Suppl Figure 4
Suppl Figure 4a
		Challenge at 2 weeks after the last vaccination												Challenge at 4 weeks after the last vaccination
		Control (C1-C4)						Vaccine (V1-V4)						Control (C5-C7)						Vaccine (V5-V8)
	Days post-infection	number	0	2	4	6	8	number	0	2	4	6	8	number	0	2	4	6	8	number	0	2	4	6	8
	Serum viral load (log10/ml)	C1	0	4.1	4.1	3.6		V1	0	0	0	0	0	V5	0	2.5	5.1	5.6		V5	0	0	0	0	0
		C2	0	4.2	3.2	2.2		V2	0	0	0	0	0	V6	0	2.7	5.1	2.3		V6	0	0	0	0	0
		C3	0	3.1	3.1	3.1	2.3	V3	0	0	0	0	0	V7	0	3.2	5.6	5.2		V7	0	0	0	0	0
		C4	0	3.1	3.1	3.2		V4	0	0	0	0	0							V8	0	0	0	0	0
Suppl Figure 4b
		Challenge at 2 weeks after the last vaccination												Challenge at 4 weeks after the last vaccination
		Control (C1-C4)						Vaccine (V1-V4)						Control (C5-C7)						Vaccine (V5-V8)
	Days post-infection	number	0	2	4	6	8	number	0	2	4	6	8	number	0	2	4	6	8	number	0	2	4	6	8
	Platelet count (105/μl)	C1	6.18	4.4	1.08	0.3		V1	5.47	10.8	10.61	4.51	7.77	C5	3.97	2.05	0.59	0.21		V5	5.97	7.54	9.4	7.76	5.92
		C2	4.24	1.94	1.55	0.48		V2	2.94	9.47	8.62	5.25	5.31	C6	7.16	2.81	3.05	0.53		V6	5.5	4.77	6.31	4.87	5.59
		C3	8.6	5.4	2.91	1.63	0.12	V3	1.53	4.87	4.54	4.18	1.02	C7	7.5	3.26	1.87	0.66		V7	7.59	6.26	7.55	6.59	6.21
		C4	9.47	7.31	2.33	0.23		V4	6.57	10.05	8.52	8.09	8.11							V8	7.54	6.2	5.75	6.22	6.26
Suppl Figure 4c
		Challenge at 2 weeks after the last vaccination												Challenge at 4 weeks after the last vaccination
		Control (C1-C4)						Vaccine (V1-V4)						Control (C5-C7)						Vaccine (V5-V8)
	Days post-infection	number	0	2	4	6	8	number	0	2	4	6	8	number	0	2	4	6	8	number	0	2	4	6	8
	WBC count (103/μl)	C1	6.9	4.3	2.4	1.6		V1	9.1	10.5	9.2	14.7	6.2	C5	6.7	4.8	5.9	2.8		V5	5.8	4.9	4.7	8.1	4.4
		C2	9.3	9.6	4.7	2.2		V2	11.6	8.7	8.7	7.3	7.8	C6	4.9	11.5	4.6	2.4		V6	8.7	6.9	7.7	9.8	7.8
		C3	4.3	4.3	5.1	3.3	2.7	V3	6.9	5.5	10.8	7.3	4.1	C7	3.6	9	6.7	3		V7	8	7.6	6.6	10	6.6
		C4	5.8	3.1	1.4	1		V4	8.4	6.3	10.3	5.9	6.8							V8	7.6	7.1	8	9.6	6.1
Suppl Figure 4d
		Challenge at 2 weeks after the last vaccination												Challenge at 4 weeks after the last vaccination
		Control (C1-C4)						Vaccine (V1-V4)						Control (C5-C7)						Vaccine (V5-V8)
	Days post-infection	number	0	2	4	6	8	number	0	2	4	6	8	number	0	2	4	6	8	number	0	2	4	6	8
	Δ Temperature (°C)	C1	0	1.5	2.9	1.5		V1	0	-1.2	-1.1	-0.4	-0.8	C5	0	-0.9	1.9	1		V5	0	0.3	-0.1	-0.6	0.3
		C2	0	0	1.7	1		V2	0	-0.8	-1.2	-1.3	-1.3	C6	0	0.3	1.4	1.1		V6	0	1	1.4	-0.1	1.3
		C3	0	0.4	1.1	1.2	-3.5	V3	0	0.6	-0.5	0	-0.6	C7	0	-0.1	1.1	0.3		V7	0	0	0.2	-0.5	-0.1
		C4	0	0.6	2.3	-1.6		V4	0	0.9	0.1	0.2	-0.4							V8	0	0.1	0.4	-1.4	0.5
Suppl Figure 4e
		Challenge at 2 weeks after the last vaccination												Challenge at 4 weeks after the last vaccination
		Control (C1-C4)						Vaccine (V1-V4)						Control (C5-C7)						Vaccine (V5-V8)
	Days post-infection	number	0	2	4	6	8	number	0	2	4	6	8	number	0	2	4	6	8	number	0	2	4	6	8
	% Relative body weight	C1	100	101.094	96.5577	90.9806		V1	100	95.3	95.9	94.7	92.9	C5	100	97.9	93.4	88		V5	100	99.6	94.2	96	95.3
		C2	100	93.2372	89.9023	85.947		V2	100	95.2	96.8	97.8	96	C6	100	94.6	89.7	85.3		V6	100	98.7	97.2	95.9	94.2
		C3	100	100.652	101.056	94.3684	83.1313	V3	100	94.7	93	95.2	92.6	C7	100	97.1	95.4	93		V7	100	98.6	95.5	94.4	92.7
		C4	100	93.6586	88.9378	83.442		V4	100	98.8	98.7	102.2	98.6							V8	100	97.4	96.3	95.2	93.2

## Sheet: Suppl Figure 5
Suppl Figure 5a
			3 times vaccine
			Pre-vac				3x-vac
			V5	V6	V7	V8	V5	V6	V7	V8
	SFUs / 2×105 PBMCs	Gn	11	15	0	20	186	211	309	100
		Gc	31	5	40	41	774	339	140	222
		N	29	6.5	27	10.5	86.5	27.5	170.5	117.5
		NSs	23	0	20	8.5	369.5	57.5	17.5	3.5
		RdRp	7	10.5	9	15.5	5.5	3.5	222	16.5
			2 times vaccine
			Pre-vac			3x-vac
			V9	V10	V11	V9	V10	V11
	SFUs / 2×105 PBMCs	Gn	15	41	0	175	173	120
		Gc	1.5	44	0.5	350	212	357
		N	0	16	0	65	27	150.5
		NSs	0	7	0	323	20	17.5
		RdRp	5	31	0.5	131	15	1.5
			1 time vaccine
			Pre-vac			3x-vac
			V12	V13	V14	V12	V13	V14
	SFUs / 2×105 PBMCs	Gn	66	48	6.5	73	141	49
		Gc	10	20.5	3.5	36	169	8
		N	0	6.5	0.5	15	69.5	1
		NSs	2	1.5	3.5	15	29.5	1
		RdRp	21	37.5	1.5	17	277	7
Suppl Figure 5b
		3 times vaccine			2 times vaccine			1 time vaccine
		number	Pre-vac	3x-vac	number	Pre-vac	2x-vac	number	Pre-vac	1x-vac
	FRNT50 titer (10log2)	V5	0.5	5	V9	0.5	4	V12	0.5	3
		V6	0.5	4	V10	0.5	3	V13	0.5	1
		V7	0.5	4	V11	0.5	3	V14	0.5	1
		V8	0.5	5
Suppl Figure 5c
			Control		3 times vaccine		2 times vaccine		1 time vaccine
		Days post infection	death	% Survival rate	death	% Survival rate	death	% Survival rate	death	% Survival rate
		0		100		100		100		100
		2		100		100		100		100
		4		100		100		100		100
		6		100		100		100		100
		7	C4, C5, C6	57.1429		100		100		100
		8	C1, C2, C7	14.2857		100		100		100
		9	C3	0		100		100		100
		10				100		100	V12, V14	33.3333
		12				100		100		33.3333
		14				100		100		33.3333
Suppl Figure 5d
		2 times vaccine							1 time vaccine
	Days post-infection	number	0	2	4	6	8	14	number	0	2	4	6	8	14
	Serum viral load (log10/ml)	V9	0	0	0	0	0	0	V12	0	1.2	3.7	4.5	4.9
		V10	0	1.1	0	0	0	0	V13	0	1.9	3.1	2.1	1.3	0
		V11	0	0.1	0	0	0	0	V14	0	2.1	2.9	3.9	4.5
Suppl Figure 5e
		2 times vaccine							1 time vaccine
	Days post-infection	number	0	2	4	6	8	14	number	0	2	4	6	8	14
	Platelet count (105/μl)	V9	7.37	7.62	8.23	8.73	8.79	8.83	V12	8.33	6.27	4.13	3.18	2.99
		V10	10.92	3.49	4.78	5.66	10.93	10.74	V13	3.89	3.42	2.89	3.19	3.21	3.73
		V11	1.71	2.37	2.47	2.37	2.86	2.9	V14	7.95	4.73	3.66	3.55	3.29
Suppl Figure 5f
		2 times vaccine							1 time vaccine
	Days post-infection	number	0	2	4	6	8	14	number	0	2	4	6	8	14
	WBC count (103/μl)	V9	6.7	6	7.3	8.6	9.9	9.6	V12	10.3	8.3	10.4	10.6	9.6
		V10	7.3	12	11.3	4.1	5	5.6	V13	8	5.2	7	4.1	4.7	6.7
		V11	15	11.9	14.4	19.8	10.2	10.5	V14	10.4	10.7	13.6	11.9	6.2
Suppl Figure 5g
		2 times vaccine							1 time vaccine
	Days post-infection	number	0	2	4	6	8	14	number	0	2	4	6	8	14
	Δ Temperature (°C)	V9	0	-0.7	-0.8	-1	-1.1	-0.5	V12	0	0.2	0.7	1.3	1.7
		V10	0	0.7	0.4	-0.6	0.3	0.1	V13	0	0.3	0.2	0.9	0.5	-0.1
		V11	0	0.2	-1	-0.1	0.3	0	V14	0	0.4	0.9	1.5	1.9
Suppl Figure 5h
		2 times vaccine							1 time vaccine
	Days post-infection	number	0	2	4	6	8	14	number	0	2	4	6	8	14
	% Relative body weight	V9	100	91.8	88.9	92.2	94.9	97.7	V12	100	96.3	94.2	92.5	89.2
		V10	100	88.7	86.2	85.6	93	98.4	V13	100	95.6	94.6	95.1	96.3	94.4
		V11	100	100	99.9	96.3	94.9	97	V14	100	98.1	96.2	94.7	91.3

## Sheet: Suppl Figure 6
Suppl Figure 6a
			Vaccine 1 mg total
			Pre-vac				3x-vac
			V5	V6	V7	V8	V5	V6	V7	V8
	SFUs / 2×105 PBMCs	Gn	11	15	0	20	186	211	309	100
		Gc	31	5	40	41	774	339	140	222
		N	29	6.5	27	10.5	86.5	27.5	170.5	117.5
		NSs	23	0	20	8.5	369.5	57.5	17.5	3.5
		RdRp	7	10.5	9	15.5	5.5	3.5	222	16.5
			Vaccine 200 µg total
			Pre-vac			3x-vac
			V15	V16	V17	V15	V16	V17
	SFUs / 2×105 PBMCs	Gn	3.5	6	0	11	37	73
		Gc	4	2	1.5	50	94	66
		N	1.5	0	0.5	52	152.5	11.5
		NSs	0	0	1.5	3	3.5	87.5
		RdRp	1	0	3	97	240	2
			Vaccine 40 µg total
			Pre-vac			3x-vac
			V18	V19	V20	V18	V19	V20
	SFUs / 2×105 PBMCs	Gn	24.5	42.3333	7	83	143	162
		Gc	26.5	21.6667	8.5	135	192	170
		N	37.5	15.1667	0	8	103.5	375
		NSs	4.5	11.1667	7.5	56	96.5	2
		RdRp	0	10.5	0	32	371	195
Suppl Figure 6b
		Vaccine 1 mg total			Vaccine 200 µg total			Vaccine 40 µg total
		number	Pre-vac	3x-vac	number	Pre-vac	2x-vac	number	Pre-vac	1x-vac
	FRNT50 titer (10log2)	V5	0.5	5	V15	0.5	4	V18	0.5	3
		V6	0.5	4	V16	0.5	5	V19	0.5	3
		V7	0.5	4	V17	0.5	5	V20	0.5	6
		V8	0.5	5
Suppl Figure 6c
			Control		Vaccine 1 mg total		Vaccine 200 µg total		Vaccine 40 µg total
		Days post infection	death	% Survival rate	death	% Survival rate	death	% Survival rate	death	% Survival rate
		0		100		100		100		100
		2		100		100		100		100
		4		100		100		100		100
		6		100		100		100		100
		7	C4, C5, C6	57.1429		100		100		100
		8	C1, C2, C7	14.2857		100		100		100
		9	C3	0		100		100		100
		10				100		100		100
		12				100		100		100
		14				100		100		100
Suppl Figure 6d
		Vaccine 200 µg total						Vaccine 40 µg total
	Days post-infection	number	0	2	4	6	8	number	0	2	4	6	8
	Serum viral load (log10/ml)	V15	0	0	0	0	0	V18	0	0	0	0	0
		V16	0	0	0	0	0	V19	0	0	0	0	0
		V17	0	0	0	0	0	V20	0	1.1	0	0	0
Suppl Figure 6e
		Vaccine 200 µg total						Vaccine 40 µg total
	Days post-infection	number	0	2	4	6	8	number	0	2	4	6	8
	Platelet count (105/μl)	V15	7.84	5.27	6.9	8.86	7.17	V18	10.58	9.07	9.96	10.84	11.27
		V16	9.38	6.57	8.47	8.22	8.37	V19	8.46	6.42	9.47	9.09	8.04
		V17	7.47	5.48	6.51	8.29	7.36	V20	8.63	7.07	9.65	8.11	8.22
Suppl Figure 6f
		Vaccine 200 µg total						Vaccine 40 µg total
	Days post-infection	number	0	2	4	6	8	number	0	2	4	6	8
	WBC count (103/μl)	V15	11.2	11.5	16.2	11.8	6.6	V18	9.7	8.4	8.2	8	6.8
		V16	12.3	11.2	7.6	13.8	6.3	V19	6.3	11.5	8.9	10.3	5.7
		V17	7.6	13	13.3	12.1	7.4	V20	7.1	11.3	9	7	8.5
Suppl Figure 6g
		Vaccine 200 µg total						Vaccine 40 µg total
	Days post-infection	number	0	2	4	6	8	number	0	2	4	6	8
	Δ Temperature (°C)	V15	0	0	0.1	-0.2	-0.1	V18	0	-0.5	-0.7	-0.7	-0.7
		V16	0	0.7	-0.1	-0.2	0.2	V19	0	0.4	-1.3	-1.5	-0.7
		V17	0	0	-0.2	-1	0	V20	0	0	0.5	0.5	0.3
Suppl Figure 6h
		Vaccine 200 µg total						Vaccine 40 µg total
	Days post-infection	number	0	2	4	6	8	number	0	2	4	6	8
	% Relative body weight	V15	100	93.6	91.8	90	89	V18	100	98.3	97.2	96.1	95.8
		V16	100	93	87.1	88.7	85.2	V19	100	93.2	89.3	87.5	85.2
		V17	100	90.7	89.3	88.7	86.9	V20	100	99.4	98.6	97.3	96.7

## Sheet: Suppl Figure 7
Suppl Figure 7a
		Control						Gn/Gc vaccine						Gn/Gc serum transfer
	Days post-infection	number	0	2	4	6	8	number	0	2	4	6	8	number	0	2	4	6	8
	WBC count (103/μl)	C8	5.6	7.9	7.6	1.8	1.5	V21	8.3	7.2	5.9	6.6	7.6	V28	7.9	5.4	9.4	6.1	6.5
		C9	7.9	12.3	10.8	2.6	2.1	V22	11.4	8.6	11.7	7.1	6.6	V29	6.9	5.4	6.3	5.4	5
		C10	8.9	6.6	7.1	3.2	2.2	V23	11.3	8.8	11.6	11	8.2	V30	12.2	8.8	8.8	8.6	8.4
		C11	10.8	8.4	7.5	4.3	3.1	V24	14.2	10	11.3	8.3	7.5	V31	7.4	5	9.7	9.1	5.7
		C12	6.9	5.4	3.3	2.6	1.7
		C13	6.8	5.2	6.5	3.6	1.8
Suppl Figure 7b
		Control						Gn/Gc vaccine						Gn/Gc serum transfer
	Days post-infection	number	0	2	4	6	8	number	0	2	4	6	8	number	0	2	4	6	8
	Δ Temperature (°C)	C8	0	0.5	1.4	0.6	-1	V21	0	-0.2	-0.3	-0.1	-0.2	V28	0	-0.1	0.2	0	-0.3
		C9	0	0.2	0.7	0.1	-0.8	V22	0	-0.4	-0.5	-0.8	-0.2	V29	0	0.5	0.4	0.1	-0.6
		C10	0	0.9	2.1	1.8	-0.8	V23	0	0.2	0.1	0.1	0	V30	0	-0.4	0.3	-0.1	-0.5
		C11	0	1	1.8	1.1	-0.7	V24	0	1.1	-0.2	0	-0.3	V31	0	0.3	0.2	0.1	-0.8
		C12	0	0.9	1.7	1.4	-0.4
		C13	0	1.1	1.8	1.6	-1.2
Suppl Figure 7c
		Control						Gn/Gc vaccine						Gn/Gc serum transfer
	Days post-infection	number	0	2	4	6	8	number	0	2	4	6	8	number	0	2	4	6	8
	% Relative body weight	C8	100	90.5214	89.7765	87.8212	82.8119	V21	100	97.1416	96.8602	98.0915	95.2243	V28	100	91.6121	92.25	97.069	94.1379
		C9	100	88.7123	87.1507	82.3562	80.9589	V22	100	99.2935	98.2174	98.8587	98.0217	V29	100	95.9739	94.6878	97.4371	94.4082
		C10	100	88.2006	84.2503	81.6339	77.9938	V23	100	93.805	92.715	92.12	88.19	V30	100	93.6085	92.0635	95.6614	92.1693
		C11	100	92.4952	89.0135	82.824	79.8259	V24	100	88.365	87.175	86.185	82	V31	100	96.5337	95.0614	94.9448	91.3374
		C12	100	87.5505	86.1376	78.3945	77.422
		C13	100	86.1524	84.8048	79.368	76.329
Suppl Figure 7d
		Control						Gn/Gc vaccine						Gn/Gc serum transfer
	Days post-infection	number	0	2	4	6	8	number	0	2	4	6	8	number	0	2	4	6	8
	ALT concentration (IU-1)	C8	105	135	168	254	423	V21	147	162	53	55	140	V28	111	156	130	96	102
		C9	97	106	103	212	390	V22	109	128	175	125	90	V29	64	59	156	84	126
		C10	61	80	109	117	305	V23	102	130	88	156	174	V30	144	213	89	106	89
		C11	116	167	172	179	321	V24	89	122	89	100	187	V31	105	135	89	56	93
		C12	91	154	101	195	346
		C13	103	130	327	353	532
Suppl Figure 7e
		Control						Gn/Gc vaccine						Gn/Gc serum transfer
	Days post-infection	number	0	2	4	6	8	number	0	2	4	6	8	number	0	2	4	6	8
	AST concentration (IU-1)	C8	62	73	88	136	355	V21	127	151	77	92	139	V28	76	81	93	95	96
		C9	58	69	77	83	167	V22	121	184	75	68	103	V29	58	63	104	163	267
		C10	55	54	90	102	154	V23	62	60	82	93	126	V30	92	110	101	239	105
		C11	70	89	145	154	368	V24	86	111	139	77	151	V31	76	81	67	86	197
		C12	70	73	88	103	195
		C13	69	78	132	246	384

[truncated: 3 more sheets: Suppl Figure 8, Suppl Figure 9, Suppl Figure 10]
